# Supplementary material for: Genomic Analysis of Spontaneous Abortion in Holstein Heifers and Primiparous Cows
Source: Genes (Basel). 2019 Nov 21;10(12):954. doi: 10.3390/genes10120954 (PMC6969913; doi:10.3390/genes10120954)
Supplement: Supplementary file 1 [file genes-10-00954-s001.zip]

Archive with 7 entries (6 files):
- Supplemental Tables/
- Supplemental Tables/Supplemental table 4- Combined Population Pathways.docx
- Supplemental Tables/Supplemental table 2- Cow Population Pathways.docx
- Supplemental Tables/Supplemental table 6- Combined Population Master Regulators.docx
- Supplemental Tables/Supplemental table 5- Combined Population Upstream Regulators.docx
- Supplemental Tables/Supplemental table 3- Cow population Master Regulators.docx
- Supplemental Tables/Supplemental table 1- Heifer Population Master Regulators.docx
